# Supplementary material for: Easy, Fast Self-Heating Polyurethane Nanocomposite with the Introduction of Thermally Annealed Carbon Nanotubes Using Near-Infrared Lased Irradiation
Source: Materials (Basel). 2022 Nov 28;15(23):8463. doi: 10.3390/ma15238463 (PMC9740191; doi:10.3390/ma15238463)
Supplement: Supplementary file 1 [file materials-15-08463-s001.zip]

Archive with 1 entries (1 files):
- materials-2026787-supplementary.pdf
